# Supplementary material for: Functional Heterogeneity of CD4+ Tumor-Infiltrating Lymphocytes With a Resident Memory Phenotype in NSCLC
Source: Front Immunol. 2018 Nov 16;9:2654. doi: 10.3389/fimmu.2018.02654 (PMC6250821; doi:10.3389/fimmu.2018.02654)
Supplement: Supplementary file 1 [file Table_1.XLSX]

## Sheet: Sheet1
Table S1. List of pateints used in this study, Related to Figures
	Patient	Pathology	Age	Gender	Figure 1	Figure 2	Figure 3	Figure 4	Figure 5	Figure 6	Figure 7	Figure S1	Figure S2	Figure S3
1	C_002	Adenocarcinoma	55	Female	x			x		x	x	x		x
2	C_003	Squamous cell carcinoma	65	Female	x			x			x	x		x
3	C_004	Adenocarcinoma	63	Female	x			x				x		x
4	C_005	Large cell carcinoma	66	Female	x			x				x		x
5	C_006	Squamous cell carcinoma	74	Male	x			x			x	x		x
6	C_007	Adenocarcinoma	54	Male	x			x				x		x
7	C_008	Adenocarcinoma	71	Female	x			x				x		x
8	C_009	Squamous cell carcinoma	69	Male	x			x		x		x		x
9	C_010	Adenocarcinoma	74	Female	x			x		x	x	x		x
10	C_011	Adenocarcinoma	71	Female	x			x		x		x		x
11	C_012	Adenocarcinoma	47	Male	x			x				x		x
12	C_013	Adenocarcinoma	78	Female	x			x		x	x	x		x
13	C_014	Adenocarcinoma	65	Male	x			x				x		x
14	C_016	Adenocarcinoma	49	Male	x			x				x		x
15	C_018	Adenocarcinoma	76	Male	x			x		x		x		x
16	C_019	Squamous cell carcinoma	61	Male	x			x				x		x
17	C_021	Adenocarcinoma	71	Female	x	x	x	x	x			x	x	x
18	C_024	Adenocarcinoma	70	Female	x	x	x	x	x			x	x	x
19	C_026	Adenocarcinoma	67	Male	x	x	x	x	x			x	x	x
20	C_027	Adenocarcinoma	74	Male	x	x	x	x	x			x	x	x
21	C_028	Adenocarcinoma	65	Male	x	x	x	x	x	x		x	x	x
22	C_029	Adenocarcinoma	65	Male	x	x	x	x	x			x	x	x
23	C_030	Adenocarcinoma	73	Female	x	x	x	x	x	x		x	x	x
24	C_032	Adenocarcinoma	47	Male	x	x	x	x	x	x		x		x
25	C_034	Squamous cell carcinoma	66	Female	x	x	x	x	x			x		x
26	C_035	Adenocarcinoma	65	Male	x	x	x	x	x			x	x	x
27	C_036	Adenocarcinoma	65	Male	x	x	x	x	x	x		x		x
28	C_037	Adenocarcinoma	73	Male	x	x	x	x	x			x	x	x
29	C_038	Squamous cell carcinoma	71	Male	x	x	x	x	x			x		x
30	C_042	Adenocarcinoma	60	Male	x	x	x	x	x			x		x
31	C_043	Squamous cell carcinoma	67	Female	x	x	x	x	x			x		x
32	C_044	Adenocarcinoma	70	Male	x				x			x		x
33	C_053	Squamous cell carcinoma	75	Female	x	x	x	x	x			x		x
